# Supplementary material for: Obesity-Mediated Regulation of HGF/c-Met Is Associated with Reduced Basal-Like Breast Cancer Latency in Parous Mice
Source: PLoS One. 2014 Oct 29;9(10):e111394. doi: 10.1371/journal.pone.0111394 (PMC4213021; doi:10.1371/journal.pone.0111394)
Supplement: Table S2 — Contains raw data. (XLSX) [file pone.0111394.s002.xlsx]

## Sheet: TumorLatency
	0.1	0.6
1	16	17.4286
2	17	20
3	17	17.4286
4	20	18.8571
5	19.4286	19.8571
6	20	14.7143
7	17	17.8571
8	19	16.8571
9	16.8571	18.8571
10	19.8571	19.8571
11	17.7143	17.1429
12	18.7143	18.7143
13	19.7143	19
14	20.7143	16.1429
15	16.1429	17.7143					One Way Anova Analysis
16	18.2857	18.7143					Anova: Single Factor
17	16.1429	19.1429
18	18.7143	13.2857					SUMMARY
19	19.1429	17.1429					Groups	Count	Sum	Average	Variance
20	16.1429	20.1429					Column 1	35	641.286	18.3224	2.25011
21	18.4286	16					Column 2	35	606.571	17.3306	4.20381
22	19.8571	18
23	20	19
24	16.1429	12.4286					ANOVA
25	17.2857	14					Source of Variation	SS	df	MS	F	P-value	F crit
26	18.5714	14.4286					Between Groups	17.2155	1	17.2155	5.33488	0.0239457	3.9819
27	15.8571	16.4286					Within Groups	219.433	68	3.22696
28	18.1429	17.4286
29	19.5714	16.5714					Total	236.649	69
30	19.7143	19.4286
31	18	16.5714
32	21.1429	18.1429
33	18.1429	19.4286
34	17.4286	13.5714
35	19.4286	16.2857
Average	18.3224	17.3306	P-value	ttest
Std Dev	1.50004	2.05032	0.0239457	0.0239457
n	35	35
SEM	0.253553	0.346567

## Sheet: c-MetIHC
	0.1	0.6				One Way Anova Analysis
1	2.67363	2.90583				Anova: Single Factor
2	2.69537	2.24467
3	1.44188	4.44117				SUMMARY
4	1.30585	2.00217				Groups	Count	Sum	Average	Variance
5	2.26518	10.7062				Column 1	10	23.8563	2.38563	0.731383
6	2.1925	6.0025				Column 2	10	57.2452	5.72452	8.49896
7	3.52783	5.5767
8	3.96433	6.32065
9	1.80392	8.56033				ANOVA
10	1.98582	8.485				Source of Variation	SS	df	MS	F	P-value	F crit
Average	2.38563	5.72452	P Value	Ttest		Between Groups	55.7408	1	55.7408	12.0777	0.0027008	4.41387
Std Dev	0.811323	2.76569	0.0027008	0.0027008		Within Groups	83.0731	18	4.61517
SEM	0.256563	0.874589
						Total	138.814	19

## Sheet: Insulin
	0.1	0.6				One Way Anova Analysis
1	325	648				Anova: Single Factor
2	269	145
3	329	5.87				SUMMARY
4	139	335				Groups	Count	Sum	Average	Variance
5	178	248				Column 1	12	3778	314.833	17110.5
6	359	1080				Column 2	12	4506.87	375.572	90581.7
7	203	692
8	491	183
9	378	167				ANOVA
10	162	419				Source of Variation	SS	df	MS	F	P-value	F crit
11	390	188				Between Groups	22135.5	1	22135.5	0.411088	0.528041	4.30095
12	555	396				Within Groups	1.18461e+06	22	53846.1
Average	314.833	375.572	P Value	Ttest
Std Dev	125.238	288.155	0.528041	0.528041		Total	1.20675e+06	23
SEM	36.1532	83.1832

## Sheet: IL-6
	0.1	0.6				One Way Anova Analysis
1	52	119.2				Anova: Single Factor
2	24.5	63.6
3	46	29.4				SUMMARY
4	5.5	32.8				Groups	Count	Sum	Average	Variance
5	21.2	76.4				Column 1	12	695.6	57.9667	3166.9
6	38	86.4				Column 2	12	1966.7	163.892	42828.8
7	93.6	79.2
8	22.8	150
9	21.2	184				ANOVA
10	91.6	388.8				Source of Variation	SS	df	MS	F	P-value	F crit
11	66.4	738.8				Between Groups	67320.6	1	67320.6	2.92726	0.101161	4.30095
12	212.8	18.1				Within Groups	505953	22	22997.9
Average	57.9667	163.892	P Value	Ttest
Std Dev	53.8794	198.141	0.101161	0.101161		Total	573274	23
SEM	15.5537	57.1983

## Sheet: MCP-1
	0.1	0.6				One Way Anova Analysis
1	43.2	25.93				Anova: Single Factor
2	59.47	37.55
3	48.74	14.02				SUMMARY
4	14.02	43.2				Groups	Count	Sum	Average	Variance
5	43.2	54.16				Column 1	12	407.31	33.9425	187.037
6	20	20				Column 2	12	509.77	42.4808	1412.05
7	20	31.79
8	31.79	107
9	31.79	128				ANOVA
10	20	20				Source of Variation	SS	df	MS	F	P-value	F crit
11	37.55	8.12				Between Groups	437.419	1	437.419	0.547086	0.467331	4.30095
12	37.55	20				Within Groups	17590	22	799.544
Average	33.9425	42.4808	P Value	Ttest
Std Dev	13.0939	35.9775	0.467331	0.467331		Total	18027.4	23
SEM	3.77988	10.3858

## Sheet: TNF-α
	0.1	0.6				One Way Anova Analysis
1	0.7	11.6				Anova: Single Factor
2	44	4.6
3	37.55	0.7				SUMMARY
4	13.8	13.8				Groups	Count	Sum	Average	Variance
5	7	4.6				Column 1	12	520.55	43.3792	11492.4
6	0.7	2.2				Column 2	12	115.1	9.59167	148.624
7	5.8	7
8	380.2	44
9	0.7	18.2				ANOVA
10	0.7	7				Source of Variation	SS	df	MS	F	P-value	F crit
11	28.7	0.7				Between Groups	6849.57	1	6849.57	1.1768	0.289754	4.30095
12	0.7	0.7				Within Groups	128051	22	5820.5
Average	43.3792	9.59167	P Value	Ttest
Std Dev	102.639	11.6722	0.289754	0.289754		Total	134901	23
SEM	29.6292	3.36946

## Sheet: EstrogenELISA
						One Way Anova Analysis
	0.1	0.6				Anova: Single Factor
1	1.19688	1.58998
2	0.764472	0.0568946				SUMMARY
3	0.410684	0.961022				Groups	Count	Sum	Average	Variance
4	2.10101	0.292754				Column 1	14	19.3508	1.3822	0.98931
5	0.607233	0.961022				Column 2	14	12.6288	0.902057	0.706009
6	2.96583	0.0568946
7	2.17963	1.82584
8	0.292754	2.0617				ANOVA
9	3.08376	0.882402				Source of Variation	SS	df	MS	F	P-value	F crit
10	2.0617	2.61204				Between Groups	1.61376	1	1.61376	1.90378	0.179407	4.2252
11	0.253444	0.921712				Within Groups	22.0391	26	0.847659
12	1.03964	0.135514
13	1.98308	0.214134				Total	23.6529	27
14	0.410684	0.0568946
Average	1.3822	0.902057	P Value	Ttest
Std Dev	0.994641	0.840243	0.179407	0.179407
n	14	14
SEM	0.265829	0.224564

## Sheet: ProgesteroneELISA
						One Way Anova Analysis
	0.1	0.6				Anova: Single Factor
1	1.35724	6.25032
2	8.35204	0.601927				SUMMARY
3	6.74291	5.03526				Groups	Count	Sum	Average	Variance
4	11.1762	0.109335				Column 1	14	87.2417	6.23155	9.85532
5	6.80859	1.19304				Column 2	14	57.719	4.12279	9.3477
6	11.1106	3.36044
7	4.54266	6.21748
8	8.18785	2.30958				ANOVA
9	9.14019	0.43773				Source of Variation	SS	df	MS	F	P-value	F crit
10	5.65921	6.87427				Between Groups	31.1282	1	31.1282	3.24201	0.0833854	4.2252
11	2.14538	6.44735				Within Groups	249.639	26	9.60151
12	4.87106	2.53946
13	4.77254	10.2896				Total	280.767	27
14	2.37526	6.05328
Average	6.23155	4.12279	P Value	Ttest
Std Dev	3.13932	3.0574	0.0833854	0.0833854
n	14	14
SEM	0.839018	0.817125

## Sheet: SV40-TAgIHC
	0.1	0.6				One Way Anova Analysis
1	1.45144	0.798331				Anova: Single Factor
2	1.0924	0.586509
3	0.782802	1.56001				SUMMARY
4	0.778192	1.41534				Groups	Count	Sum	Average	Variance
5	1.20235	2.16003				Column 1	10	12.5623	1.25623	0.256807
6	1.32349	1.95246				Column 2	10	15.745	1.5745	0.294631
7	2.08231	1.62074
8	2.13778	1.4612
9	0.910085	2.14346				ANOVA
10	0.801392	2.04692				Source of Variation	SS	df	MS	F	P-value	F crit
Average	1.25623	1.5745	P Value	Ttest		Between Groups	0.506495	1	0.506495	1.837	0.192068	4.41387
Std Dev	0.480756	0.514944	0.192068	0.192068		Within Groups	4.96294	18	0.275719
SEM	0.152028	0.16284
						Total	5.46944	19
